# Supplementary material for: Biomechanical Comparisons of Different Reconstructive Techniques for Scapholunate Dissociation: A Cadaveric Study
Source: Bioengineering (Basel). 2023 Nov 13;10(11):1310. doi: 10.3390/bioengineering10111310 (PMC10669530; doi:10.3390/bioengineering10111310)
Supplement: Supplementary file 1 [file bioengineering-10-01310-s001.zip]

Archive with 1 entries (1 files):
- bioengineering-2698123-supplementary.xlsx
