# Supplementary material for: Biomechanical Comparisons of Different Reconstructive Techniques for Scapholunate Dissociation: A Cadaveric Study
Source: Bioengineering (Basel). 2023 Nov 13;10(11):1310. doi: 10.3390/bioengineering10111310 (PMC10669530; doi:10.3390/bioengineering10111310)
Supplement: Supplementary file 1 [file bioengineering-10-01310-s001.zip › bioengineering-2698123-supplementary.xlsx]

## Sheet: Index
Comparison of Three Different Reconstructive Techniques for Scapholunate Dissociation: A Cadaveric Biomechanical Evaluation
Table S1-8 (Tab)		Measurement Results
S1. EF_distance		distance during extension to flexion
S2. DV_distance		distance during from ulnar to radial deviation
S3. EF_RSA		radioscaphoid angle during extension to flexion
S4. DV_RSA		radioscaphoid angle during from ulnar to radial deviation
S5. EF_RLA		radiolunate angle during extension to flexion
S6. DV_RLA		radiolunate angle during from ulnar to radial deviation
S7. EF_SLA		scapholunate angles during extension to flexion
S8. DV_SLA		scapholunate angles during from ulnar to radial deviation
abbreviation
3LT		three-ligament tenodesis
MHT		Mark-Henry technique
SWT		SwiveLock technique
EFA		Extension-Flexion angle
DVA		Deviation angle

## Sheet: S1. EF_distance
Table S1. EF_distance		distance during extension to flexion
EFA [º]	Intact [mm]		SL dissociation [mm]		SWT [mm]		3LT [mm]		MHT [mm]
	mean	SD	mean	SD	mean	SD	mean	SD	mean	SD
-40	-0.10798	0.62238	0.62349	1.39617	-0.63821	1.55054	-0.26025	0.74208	-0.33478	0.75861
-35	-0.15697	0.49711	0.62725	1.33178	-0.4745	1.52026	-0.09687	0.64405	-0.28575	0.88031
-30	-0.01843	0.42041	0.96941	1.3097	-0.36264	1.52592	-0.39119	1.17747	-0.54456	1.14691
-25	0.06892	0.35078	1.24429	1.24072	-0.29446	1.5196	-0.12779	1.07315	-0.44221	1.01549
-20	0.05247	0.31672	1.63802	1.32737	-0.3204	1.61816	-0.08267	1.03193	-0.56888	1.46988
-15	0.07129	0.25447	1.93271	1.38835	-0.45326	1.6573	0.23755	1.06667	-0.4007	1.27192
-10	0.19281	0.24827	2.67148	1.72795	-0.42821	1.69298	0.32718	1.16429	-0.17185	1.17907
-5	0.09592	0.23784	3.42657	2.01745	-0.3533	1.72889	0.54949	1.14939	-0.11382	1.26673
0	0	0	4.24566	2.56813	-0.44865	1.72836	0.70512	1.04835	-0.14331	1.23494
5	0.01683	0.1909	5.19253	3.03842	-0.47974	1.80088	1.00536	0.97925	-0.18459	1.26811
10	-0.02338	0.39716	5.50213	2.76602	-0.47767	1.85034	0.813	0.86722	-0.03535	1.11453
15	-0.05686	0.34267	5.83888	2.29087	-0.58875	1.83434	0.74775	0.75656	-0.12382	1.13428
20	-0.10901	0.27399	5.73489	2.02313	-0.58875	1.76958	0.65029	0.64756	-0.31387	1.16727
25	-0.07209	0.29009	5.66104	1.95611	-0.57495	1.76124	0.64834	0.55733	-0.16298	0.98333
30	-0.11904	0.30923	5.27438	1.96895	-0.64943	1.68877	0.46753	0.68334	-0.42898	1.21828
35	-0.02453	0.32079	4.76403	1.97264	-0.63087	1.64524	0.28063	0.5912	-0.31612	1.08958
40	-0.09409	0.33899	4.36013	2.15265	-0.63917	1.73463	0.21968	0.82703	-0.26628	1.08542
45	-0.01286	0.37222	4.04066	2.03418	-0.72176	1.73628	0.06662	0.93558	-0.26085	1.34141
50	-0.13197	0.34902	3.91085	2.02002	-0.85045	2.13946	-0.21196	0.4532	-0.0396	1.17349

## Sheet: S2. DV_distance
Table S2. DV_distance		distance during from ulnar to radial deviation
DVA [º]	Intact [mm]		SL dissociation [mm]		SWT [mm]		3LT [mm]		MHT [mm]
	mean	SD	mean	SD	mean	SD	mean	SD	mean	SD
-30	-0.19257	0.32433	2.29286	1.97637	-1.11589	1.12472	-0.56244	1.19493	-0.03533	1.18442
-25	-0.04753	0.32195	3.14654	2.06998	-1.12248	1.04996	-0.48768	1.1357	0.47877	1.3263
-20	-0.09166	0.22338	4.17545	2.00957	-0.85441	1.04883	0.07338	0.91981	0.44074	1.30991
-15	0.00215	0.21611	5.21824	1.60108	-0.92458	1.0561	0.32691	1.12657	0.77655	1.05195
-10	-0.12158	0.21951	5.60577	1.80489	-0.82112	1.12194	0.54061	1.14771	0.69597	1.04519
-5	-0.05399	0.14772	5.6503	1.96436	-0.79526	1.17679	0.68375	1.08198	0.75983	0.83479
0	0	0	5.41342	2.1703	-0.90543	1.10775	0.90051	0.87126	0.6789	0.97033
5	-0.14752	0.30763	5.01934	2.2925	-0.6996	1.10347	0.89723	0.86649	0.57429	0.96518
10	-0.11065	0.26313	4.37721	2.21222	-0.5898	1.05905	1.01162	0.76056	0.67654	1.01221
15	-0.0981	0.23307	3.68669	1.97892	-0.47945	1.2136	0.97984	0.81222	0.67723	0.90432
20	-0.09324	0.29152	3.27113	1.92586	-0.37303	1.29132	0.93436	0.85032	0.33303	0.80944

## Sheet: S3. EF_RSA
Table S3. EF_RSA		radioscaphoid angle during extension to flexion
EFA [º]	Intact [mm]		SL dissociation [mm]		SWT [mm]		3LT [mm]		MHT [mm]
	mean	SD	mean	SD	mean	SD	mean	SD	mean	SD
-40	-35.5751	5.93965	-32.4925	7.43173	-36.9114	8.65494	-37.3456	4.03974	-36.428	6.93102
-35	-32.3197	6.21001	-26.6325	7.5766	-33.0605	8.60687	-34.1976	3.74901	-33.264	6.54528
-30	-27.8935	5.34622	-21.2446	6.57108	-31.396	10.1283	-28.7147	4.52899	-29.5002	5.47092
-25	-23.1525	4.40112	-16.3373	6.31208	-26.9556	9.90318	-23.9863	4.32696	-25.3671	5.26527
-20	-18.1714	2.84768	-10.6102	6.5016	-21.9498	8.77494	-19.1827	4.07439	-20.8255	5.20889
-15	-13.4503	2.6697	-5.41395	6.80412	-15.5105	7.98482	-14.3561	4.11672	-16.0415	4.64783
-10	-8.77991	1.5127	0.71189	7.45867	-10.8601	7.94417	-9.55607	4.0911	-11.5502	4.77576
-5	-4.60545	1.92351	6.43178	8.15012	-6.36807	7.9978	-4.71658	4.0089	-7.33027	4.82347
0	0	0	12.9123	8.50033	-2.5024	8.10757	-0.14826	3.88904	-3.33248	4.80475
5	3.79826	0.53821	19.4864	8.3133	1.55666	8.24899	3.92994	3.88545	0.58235	4.84801
10	7.69148	1.64069	24.5448	7.09873	5.56148	8.26801	7.25064	3.75214	4.23441	4.34782
15	11.2749	2.25855	29.7077	5.60664	9.17301	8.56968	10.6637	3.68649	8.22072	4.73522
20	14.5014	3.18858	33.4589	5.19744	12.9787	9.46595	14.1807	3.93272	12.1191	4.58258
25	17.9381	3.75934	36.7375	5.88035	16.4804	9.80596	17.4505	4.41001	15.0968	5.02307
30	21.2164	4.09282	39.23	6.66717	19.9721	10.0562	20.7197	5.04214	19.5423	5.07278
35	25.5278	5.05943	41.4751	7.89764	22.9993	10.5052	24.3636	4.94764	22.9838	5.18782
40	28.8175	5.55407	43.9389	9.34888	27.1634	10.7705	26.9692	5.75684	26.1067	5.54416
45	31.4963	6.49006			31.3522	11.4821	29.7979	6.68076	27.9601	7.17792
50	33.5002	6.08204			35.6771	12.4248	30.9241	5.9814	30.723	9.19661

## Sheet: S4. DV_RSA
Table S4. DV_RSA		radioscaphoid angle during from ulnar to radial deviation
DVA [º]	Intact [mm]		SL dissociation [mm]		SWT [mm]		3LT [mm]		MHT [mm]
	mean	SD	mean	SD	mean	SD	mean	SD	mean	SD
-30	-12.7221	8.83219	-4.17066	8.88328	-17.655	12.2296	-15.9765	9.27711	-16.5686	9.97279
-25	-12.0859	7.22861	-0.13409	8.3152	-16.474	10.458	-14.5139	8.33862	-11.6283	10.0627
-20	-11.968	6.83462	5.98035	8.93238	-15.2706	8.84549	-12.7716	6.32565	-9.08308	8.56886
-15	-9.58406	5.10343	11.5613	4.91582	-12.4075	8.09076	-9.69237	5.62857	-7.48493	8.18451
-10	-6.30269	3.20067	14.7695	4.43093	-8.65208	7.41428	-6.97814	4.66685	-6.10224	8.31956
-5	-2.78044	1.36212	16.4577	4.92795	-5.19332	7.31368	-4.02123	4.25673	-4.26277	7.90537
0	0	0	16.6721	5.48806	-2.45589	6.86182	-1.77025	4.04775	-1.56711	7.1619
5	2.56606	0.97626	16.0576	6.29814	0.00565	7.02342	0.27682	3.86609	-0.4804	6.32655
10	4.41556	1.84691	14.9811	6.74207	2.14538	7.52148	2.19985	4.44724	1.79166	6.0004
15	6.2469	2.60074	13.9781	7.21297	6.08853	6.39469	3.6784	5.00891	2.77941	5.85547
20	6.09239	3.16761	11.8301	8.26107	7.51666	7.83764	3.23985	5.1784	0.74791	6.92458

## Sheet: S5. EF_RLA
Table S5. EF_RLA		radiolunate angle during extension to flexion
EFA [º]	Intact [mm]		SL dissociation [mm]		SWT [mm]		3LT [mm]		MHT [mm]
	mean	SD	mean	SD	mean	SD	mean	SD	mean	SD
-40	-23.7429	7.05297	-25.6139	9.9235	-27.064	14.2255	-26.7525	10.7347	-27.333	9.3674
-35	-21.9313	6.13485	-24.94	9.26025	-25.2724	14.1906	-25.5369	9.37379	-24.9217	8.58564
-30	-19.3403	5.90156	-23.0182	8.22891	-20.099	14.1108	-22.4507	9.91639	-20.992	9.31275
-25	-16.4607	5.44974	-20.9994	7.54547	-17.0059	13.8354	-20.6565	9.79755	-17.979	8.75195
-20	-13.4489	4.50459	-18.4602	7.65586	-13.2421	12.6903	-18.7494	8.67618	-15.6689	8.35805
-15	-9.8522	3.87258	-16.2733	7.6249	-8.42763	9.44555	-16.0629	8.41396	-14.1142	8.62787
-10	-6.03551	2.65255	-14.4226	8.659	-4.59129	8.99657	-13.684	7.83062	-11.0194	8.62044
-5	-3.27106	1.59761	-13.5222	8.41844	-0.91889	8.24869	-11.1306	7.19648	-8.788	8.29985
0	0	0	-11.363	8.63512	1.85564	7.41105	-8.57715	6.89787	-6.10751	8.20035
5	2.92838	1.2882	-9.67852	8.17267	4.86661	7.40256	-6.53567	7.34631	-3.44818	8.07573
10	6.077	2.16869	-7.41678	8.10786	7.55006	7.02118	-3.649	6.50435	-0.56079	8.24096
15	8.52677	2.9272	-4.36875	7.22868	10.5069	7.1247	-1.2482	6.20515	1.89623	7.86302
20	10.9821	4.19269	-1.19531	7.2764	13.1236	7.44862	1.41563	6.06741	5.51948	7.56152
25	13.4615	4.99298	2.67999	7.13018	15.4869	7.78258	4.20294	5.84398	7.6584	7.49677
30	15.6276	5.91563	7.28177	7.75978	17.8903	8.54786	7.22291	6.61895	11.1293	6.87264
35	18.7756	6.4986	12.4743	9.55169	19.9861	9.28533	10.8914	7.00034	14.9065	7.25686
40	21.5019	7.59833	17.1315	9.98019	23.4613	8.51911	14.5406	7.82699	19.2688	7.10086
45	22.8363	8.56999	20.6201	10.2194	23.9172	7.95206	17.1032	8.95142	20.9016	8.33385
50	24.1332	8.5366	24.8019	9.49583	22.7558	7.44062	16.4608	5.05828	20.9635	7.94827

## Sheet: S6. DV_RLA
Table S6. DV_RLA		radiolunate angle during from ulnar to radial deviation
DVA [º]	Intact [mm]		SL dissociation [mm]		SWT [mm]		3LT [mm]		MHT [mm]
	mean	SD	mean	SD	mean	SD	mean	SD	mean	SD
-30	-18.8758	9.18297	-24.1796	6.79092	-22.7198	10.0012	-26.0489	6.51293	-26.9845	8.3002
-25	-17.2278	8.43587	-23.1732	6.03683	-19.3218	9.2956	-25.4516	5.49299	-22.9983	8.14351
-20	-15.576	7.08903	-21.742	5.45131	-18.0804	9.90272	-24.4423	4.35004	-19.5104	6.03817
-15	-11.7325	6.57214	-18.9469	5.55403	-13.7366	8.5069	-21.5575	3.27728	-17.4449	4.71714
-10	-7.3973	4.82428	-16.2419	6.20764	-7.86156	7.06174	-17.4146	3.62495	-14.1086	4.28357
-5	-3.39796	1.99744	-13.767	5.89788	-3.02022	6.1322	-14.1433	4.70325	-10.8817	5.23676
0	0	0	-11.145	5.54907	-0.2975	6.01458	-11.442	5.18644	-7.26041	5.56351
5	2.45403	1.22453	-9.06482	5.97588	2.19042	6.99857	-9.63279	4.81844	-6.20105	6.08338
10	4.40115	1.75892	-7.47364	5.52274	4.15539	7.28965	-7.62073	5.09	-3.39948	6.27416
15	6.14321	2.25813	-5.43161	4.79003	5.89566	7.48328	-5.15904	5.80041	-1.76149	6.23538
20	6.41059	3.38739	-3.90485	4.64626	5.45104	6.875	-5.79913	4.03942	-0.70218	6.16054

## Sheet: S7. EF_SLA
Table S7. EF_SLA		scapholunate angles during extension to flexion
EFA [º]	Intact [mm]		SL dissociation [mm]		SWT [mm]		3LT [mm]		MHT [mm]
	mean	SD	mean	SD	mean	SD	mean	SD	mean	SD
-40	-12.2218	3.33277	-6.87864	11.1609	-9.84736	13.1608	-7.88283	5.70734	-9.09499	5.90938
-35	-9.93918	3.00764	-3.66323	10.6575	-7.78802	12.0668	-6.50045	6.6421	-8.34234	6.75959
-30	-8.37423	2.9508	-0.25556	11.6901	-8.68481	13.5259	-4.51289	7.80258	-8.50822	8.4144
-25	-6.78078	2.50276	2.88717	11.6815	-7.17723	12.7633	-1.4498	8.21373	-7.38817	8.20744
-20	-5.25649	1.97537	5.76953	11.6685	-5.96765	12.3606	1.14287	7.82202	-5.15668	8.52272
-15	-4.05996	1.73916	8.6968	11.7968	-4.38128	11.8435	3.26696	7.40246	-1.92733	9.05733
-10	-3.16942	0.91752	12.7458	13.1135	-3.6428	12.0483	5.64753	6.98612	-0.53078	9.27817
-5	-1.24503	0.31596	17.7002	14.238	-3.02056	11.9521	7.87117	6.51935	1.45773	9.43058
0	0	0	22.3941	15.0908	-2.11267	11.4897	9.88409	6.51024	2.77503	9.56034
5	1.33587	0.51175	27.4966	14.2215	-1.22065	12.2611	12.2975	5.53249	4.03053	9.43783
10	2.27906	0.93635	30.3595	12.5161	-0.02203	11.7221	12.177	5.54358	4.7952	8.9359
15	3.4998	1.13761	33.0136	9.50849	0.48273	11.8211	13.0665	4.49212	6.32449	8.49693
20	4.50791	1.98407	33.6907	7.78216	1.72013	11.7645	13.9628	3.35482	6.5996	8.27928
25	5.46905	1.885	32.972	7.01841	2.67309	11.4414	14.2547	3.12738	7.43839	7.47894
30	6.77674	2.12744	31.0353	6.7086	3.7109	11.235	14.706	3.20988	8.41296	7.42235
35	7.86956	2.54043	28.4015	7.04353	4.59857	11.251	14.8516	3.93525	8.07724	7.37136
40	8.61921	2.52765	26.2889	6.88782	5.40294	11.6878	13.9167	4.76442	6.83785	5.38123
45	9.79581	2.98043			9.51202	8.81619	14.528	4.69086	7.05855	5.14663
50	11.0688	3.17582			12.9213	8.79681	14.4633	5.46183	9.75957	4.27473

## Sheet: S8. DV_SLA
Table S8. DV_SLA		scapholunate angles during from ulnar to radial deviation
DVA [º]	Intact [mm]		SL dissociation [mm]		SWT [mm]		3LT [mm]		MHT [mm]
	mean	SD	mean	SD	mean	SD	mean	SD	mean	SD
-30	2.1344	5.698	19.7361	9.71558	5.23437	11.9674	8.73489	7.3826	9.57715	4.68325
-25	1.48026	5.07658	23.2921	10.5005	3.20413	11.8625	9.38456	6.88009	6.21052	6.87352
-20	0.72009	3.74973	28.525	11.9189	3.07674	12.5543	10.3324	6.58286	5.21253	5.81106
-15	0.03551	3.76692	31.3692	9.2715	1.68885	12.8237	10.9202	6.10536	5.33139	7.03108
-10	-0.14286	3.16982	32.1713	10.6081	-0.2282	12.5113	9.96327	5.50566	3.49337	7.40966
-5	0.08124	1.6223	31.5795	10.8764	-1.44573	11.9825	10.1862	6.18655	1.13968	6.73863
0	0	0	29.7174	11.194	-1.3993	11.5207	9.5899	5.89137	1.85286	6.59469
5	0.31218	1.00109	27.1148	10.7304	-1.20586	11.7827	9.44664	5.08266	1.64132	7.02624
10	0.62211	1.98358	24.508	9.73655	-0.81426	11.3654	9.2162	5.09251	2.10441	6.18147
15	0.8842	1.28904	21.0952	8.69092	0.19287	11.6636	8.16439	5.21217	1.95723	6.01612
20	0.05962	1.56342	17.3686	8.12	2.06562	11.428	8.26049	5.52689	-0.1463	7.33339
